# Supplementary material for: Study of Integer Spin S = 1 in the Polar Magnet β-Ni(IO3)2
Source: Molecules. 2021 Nov 28;26(23):7210. doi: 10.3390/molecules26237210 (PMC8658994; doi:10.3390/molecules26237210)
Supplement: Supplementary file 1 [file molecules-26-07210-s001.zip]

Archive with 1 entries (1 files):
- molecules-1426689-supplementary.pdf
